# Supplementary material for: Intravital Microscopy Reveals Endothelial Transcytosis Contributing to Significant Tumor Accumulation of Albumin Nanoparticles
Source: Pharmaceutics. 2023 Feb 3;15(2):519. doi: 10.3390/pharmaceutics15020519 (PMC9960641; doi:10.3390/pharmaceutics15020519)
Supplement: Supplementary file 1 [file pharmaceutics-15-00519-s001.zip]

Archive with 7 entries (7 files):
- pharmaceutics-2164348-supplementary.pdf
- Video S1.mp4
- Video S2.mp4
- Video S3.mp4
- Video S4.mp4
- Video S5.mp4
- Video S6.mp4
